# Supplementary material for: Differential Yet Integral Contributions of Nrf1 and Nrf2 in the Human HepG2 Cells on Antioxidant Cytoprotective Response against Tert-Butylhydroquinone as a Pro-Oxidative Stressor
Source: Antioxidants (Basel). 2021 Oct 13;10(10):1610. doi: 10.3390/antiox10101610 (PMC8533631; doi:10.3390/antiox10101610)
Supplement: Supplementary file 1 [file antioxidants-10-01610-s001.zip]

Archive with 1 entries (1 files):
- antioxidants-1380645-supplementary.pdf
